# Supplementary material for: New Diterpenes and Diterpene Glycosides with Antibacterial Activity from Soft Coral Lemnalia bournei
Source: Mar Drugs. 2024 Mar 29;22(4):157. doi: 10.3390/md22040157 (PMC11051049; doi:10.3390/md22040157)
Supplement: Supplementary file 1 [file marinedrugs-22-00157-s001.zip]

Archive with 1 entries (1 files):
- marinedrugs-2937748-supplementary.pdf
